# Supplementary material for: Effect of Extracelluar Vesicles Derived from Akkermansia muciniphila on Intestinal Barrier in Colitis Mice
Source: Nutrients. 2023 Nov 8;15(22):4722. doi: 10.3390/nu15224722 (PMC10674789; doi:10.3390/nu15224722)
Supplement: Supplementary file 1 [file nutrients-15-04722-s001.zip]

Archive with 1 entries (1 files):
- nutrients-2680522-supplementary.pdf
